# Supplementary material for: Mechanism of Salt Tolerance and Plant Growth Promotion in Priestia megaterium ZS-3 Revealed by Cellular Metabolism and Whole-Genome Studies
Source: Int J Mol Sci. 2023 Oct 30;24(21):15751. doi: 10.3390/ijms242115751 (PMC10647267; doi:10.3390/ijms242115751)
Supplement: Supplementary file 1 [file ijms-24-15751-s001.zip]

Archive with 1 entries (1 files):
- ijms-2605145-supplementary.pdf
